# Supplementary material for: Mixed Ammonium-Nitrate Nutrition Regulates Enzymes, Gene Expression, and Metabolic Pathways to Improve Nitrogen Uptake, Partitioning, and Utilization Efficiency in Rice
Source: Plants (Basel). 2025 Feb 18;14(4):611. doi: 10.3390/plants14040611 (PMC11859190; doi:10.3390/plants14040611)
Supplement: Supplementary file 1 [file plants-14-00611-s001.zip]

Archive with 1 entries (1 files):
- plants-3384358-supplementary.pdf
